# Supplementary material for: A Systematic Review of Anogenital Distance and Gynecological Disorders: Endometriosis and Polycystic Ovary Syndrome
Source: Front Endocrinol (Lausanne). 2021 Jul 22;12:696879. doi: 10.3389/fendo.2021.696879 (PMC8339921; doi:10.3389/fendo.2021.696879)
Supplement: Supplementary file 1 [file Table_1.xlsx]

## Sheet: 1 references of endometriosis
Title	Author	Year	PMID	doi	Journal title	Country	Study design
Endometriomas and deep infiltrating endometriosis in adulthood are strongly associated with anogenital distance, a biomarker for prenatal hormonal environment	Mendiola	2016	27357299	10.1093/humrep/dew163	Human reproduction (Oxford, England)	Spain	case-control
Investigation of anogenital distance as a diagnostic tool in endometriosis	Sánchez-Ferrer	2017	28109703	10.1016/j.rbmo.2017.01.002	Reproductive biomedicine online	Spain	case-control
Accuracy of anogenital distance and anti-Müllerian hormone in the diagnosis of endometriosis without surgery	Sánchez-Ferrer	2019	30298915	10.1002/ijgo.12691	International journal of gynaecology and obstetrics	Spain	case-control
Anogenital distance in adult women is a strong marker of endometriosis: results of a prospective study with laparoscopic and histological findings	Crestani	2020	32529050	10.1093/hropen/hoaa023	Human reproduction open	France	prospective cohort
Anthropometric biomarkers for abnormal prenatal reproductive hormone exposure in women with Mayer-Rokitanksy-Küster-Hauser syndrome, polycystic ovary syndrome, and endometriosis	Peters	2020	33036791	10.1016/j.fertnstert.2020.06.029	Fertility and sterility	the Netherlands	case-control

## Sheet: 2 references of PCOS
Title	Author	Year	PMID	doi	Journal title	Country	Study design
Polycystic ovary syndrome is associated with anogenital distance, a marker of prenatal androgen exposure	Wu	2017	28333243	10.1093/humrep/dex042	Human reproduction (Oxford, England)	China	case–control
Presence of polycystic ovary syndrome is associated with longer anogenital distance in adult Mediterranean women	Sánchez-Ferrer	2017	29025054	10.1093/humrep/dex274	Human reproduction (Oxford, England)	Spain	case-control
Assessment of anogenital distance as a diagnostic tool in polycystic ovary syndrome	Hernández-Peñalver	2018	30361047	10.1016/j.rbmo.2018.08.020	Reproductive biomedicine online	Spain	case-control
The ratio of anterior anogenital distance to posterior anogenital distance: A novel-biomarker for polycystic ovary syndrome	Simsir	2019	31356564	10.1097/JCMA.0000000000000150	Journal of the Chinese Medical Association	Turkey	prospective cohort
Anthropometric biomarkers for abnormal prenatal reproductive hormone exposure in women with Mayer-Rokitanksy-Küster-Hauser syndrome, polycystic ovary syndrome, and endometriosis	Peters	2020	33036791	10.1016/j.fertnstert.2020.06.029	Fertility and sterility	the Netherlands	case-control
Anogenital distance and anti-Müllerian hormone combined improves the diagnosis of polycystic ovary syndrome	Prieto-Sánchez	2020	32713212	10.1080/14647273.2020.1795574	Human fertility (Cambridge, England)	Spain	case-control
